# Supplementary material for: Single intranasal immunization with chimpanzee adenovirus-based vaccine induces sustained and protective immunity against MERS-CoV infection
Source: Emerg Microbes Infect. 2019 May 25;8(1):760–72. doi: 10.1080/22221751.2019.1620083 (PMC6542157; doi:10.1080/22221751.2019.1620083)
Supplement: Supplemental Material [file TEMI_A_1620083_SM0563.zip]

Archive with 2 entries (2 files):
- FigureS1.tiff
- FigureS2.tiff
